# Supplementary material for: Predictors of mercury, lead, cadmium and antimony status in Norwegian never-pregnant women of fertile age
Source: PLoS One. 2017 Dec 5;12(12):e0189169. doi: 10.1371/journal.pone.0189169 (PMC5716542; doi:10.1371/journal.pone.0189169)
Supplement: S1 Data — (XLSX) [file pone.0189169.s001.xlsx]

## Sheet: Fløtre et al, data
Age	BMI	Education (1=≤12 years, 2=13-16 years, 2=≥17 years	Multivitamins (0=No, 1=yes)	Omega3 (0=No, 1=yes)	Fishfordinner (0=rarely, 1=1-3/month, 2=≥1/week)	Smoking (0=No, 1=yes)	Alcohol (units/week)	Diet(0=omnivoure, 1=vegetarian, 2= vegan)	serum Sb	wholeblood Cd	wholeblood Hg	wholeblood Pb
21	20.7612	3	0	1	2	0	0.5	0	20.195	1.436	9.387	0.04
21	23.0518	3	0	0	1	0	3	0	21.218	1.474	5.483	0.044
23	27.0169	2	0	0	2	0	5	0	19.085	0.957	19.089	0.107
38	29.3031	2	0	0	0	1	4	0	56.626	#NULL!	#NULL!	#NULL!
21	20.5289	3	0	0	1	0	2	0	22.588	1.338	1.936	0.034
23	20.6575	2	0	0	1	0	2	0	22.47	1.701	3.67	0.046
22	23.3844	2	0	0	1	0	5	0	34.032	0.897	4.322	0.054
25	20.3383	3	0	1	2	0	4	0	34.743	1.619	3.187	0.024
24	22.5896	3	0	1	1	0	2	0	34.31	1.504	6.716	0.037
27	27.8852	2	0	0	1	0	3	0	30.142	1.299	2.565	0.038
25	30.1162	3	0	0	2	0	0.7	0	33.626	2.167	3.079	0.03
35	22.3094	3	0	0	2	0	1.1	0	32.399	2.909	9.555	0.067
25	29.3848	2	0	1	1	0	0.5	0	31.687	0.881	4.544	0.033
25	18.5132	3	0	1	2	0	0.5	0	29.09	1.696	3.007	0.061
32	24.623	3	0	1	2	0	0	0	33.564	2.099	1.996	0.051
26	20.7612	3	1	0	1	0	0.5	0	32.961	7.659	0.537	0.039
25	24.3865	2	0	0	2	0	#NULL!	0	32.475	2.811	0.426	0.144
29	26.4236	3	1	1	2	0	2	0	31.156	1.236	6.975	0.044
39	26.5118	3	0	0	2	0	1	0	36.146	2.711	17.337	0.032
28	24.977	3	0	0	2	0	3	0	34.587	1.571	5.447	0.08
25	20.0692	3	0	1	2	0	0.5	0	36.793	2.596	4.912	0.023
31	27.2392	2	0	0	2	0	3	0	30.861	2.587	6.88	0.029
33	18.9069	3	0	0	1	0	0.25	0	33.586	1.313	13.474	0.017
23	19.052	3	0	0	1	0	3	0	34.707	1.967	12.232	0.058
36	21.5645	2	1	1	2	0	#NULL!	0	28.423	1.286	9.485	0.029
23	22.4088	2	0	1	2	0	1.5	0	32.658	0.871	12.384	0.049
24	#NULL!	2	0	0	1	0	2.5	0	27.763	1.24	2.347	0.023
29	#NULL!	3	0	0	1	0	1	0	32.666	1.76	8.581	0.036
32	27.0641	2	1	0	1	0	0	0	33.745	1.885	4.846	0.016
25	19.9594	2	0	0	2	0	1	0	36.32	1.209	90.988	0.035
29	24.4561	3	0	0	2	0	0.1	0	31.173	1.877	14.034	0.068
26	18.8189	2	0	0	2	0	2	0	33.034	0.85	6.828	0.03
36	19.257	2	0	1	2	0	0	0	32.289	4.561	4.917	0.016
25	23.1206	2	0	1	1	0	0.25	0	33.85	1.505	9.2	0.033
22	20.5499	2	0	1	1	0	1	0	37.886	0.863	6.984	0.036
23	17.6693	2	1	1	1	0	3	0	33.745	1.24	4.029	0.034
23	23.2254	3	1	1	2	0	1.5	0	33.563	1.418	10.409	0.03
28	21.6713	3	0	0	1	0	4	0	34.517	0.963	8.244	0.052
23	19.6283	3	0	0	2	0	2	0	29.979	0.859	5.503	0.04
30	23.3887	3	0	1	2	0	4	0	34.779	1.117	11.544	0.05
33	20.148	3	0	0	2	0	1	0	34.866	2.183	19.104	0.04
32	28.1625	2	0	0	1	0	0.5	0	33.58	2.181	4.087	0.028
30	25.5937	2	1	0	2	0	0.5	0	32.229	1.399	8.507	0.034
22	21.0962	2	0	0	2	1	12.5	0	35.072	19.486	12.531	0.06
29	21.883	2	1	1	2	0	4	0	34.114	1.119	10.49	0.056
28	21.83	3	0	1	1	0	5	0	31.235	1.701	4.364	0.046
28	27.2509	2	0	0	1	0	1	0	32.887	2.657	2.485	0.038
25	22.0581	3	0	1	2	0	4	0	30.19	0.637	4.811	0.033
26	22.2656	2	1	0	2	0	2	0	33.544	1.842	9.172	0.043
24	20.83	3	1	1	2	0	2	0	35.689	1.511	4.296	0.056
23	21.3382	3	0	0	2	0	0.1	0	27.871	1.249	9.033	0.05
29	21.7079	3	1	1	2	0	#NULL!	0	27.978	2.27	1.442	0.033
29	22.913	3	0	0	2	0	4	0	26.788	1.656	7.743	0.046
26	17.7154	3	1	1	2	0	3	0	29.036	1.664	11.223	0.024
22	26.4236	3	0	0	2	0	2	0	24.874	2.288	6.957	0.057
22	18.1252	3	0	0	2	0	3	0	24.462	1.571	4.186	0.061
22	20.8209	3	1	1	2	0	3	0	21.133	0.898	2.316	0.053
23	22.4082	3	0	1	2	0	0.1	0	26.705	1.093	4.975	0.024
22	20.8086	3	0	1	2	0	0	0	26.511	1.298	3.993	0.016
20	21.1389	3	1	0	1	0	3	0	26.208	1.201	1.25	0.046
19	19.1512	3	0	1	2	0	0.5	0	25.032	2.273	1.704	0.034
29	20.7157	1	1	1	2	0	3	0	22.577	3.11	5.848	0.035
36	24.7721	2	1	1	1	0	6	0	25.568	2.414	4.523	0.098
38	28.9811	2	0	1	2	0	0	0	25.031	1.149	26.758	0.04
30	21.3593	1	0	1	2	0	0.25	0	23.674	1.698	7.316	0.027
33	22.2063	3	0	0	1	0	0.5	0	30.185	2.584	2.342	0.034
36	25.462	3	1	1	2	0	0.25	0	35.219	1.969	6.753	0.051
29	20.3244	3	0	0	0	0	0	0	29.482	1.129	2.937	0.03
34	22.3133	3	0	1	1	0	1	0	31.002	3.578	8.842	0.051
36	29.0657	3	0	1	2	0	2	0	27.633	1.303	14.192	0.056
25	28.2828	2	0	0	0	0	10	0	29.797	2.024	0.003	0.035
26	23.7228	3	0	0	1	0	5	0	33.911	0.684	6.641	0.101
24	22.5981	2	1	1	1	0	6	0	30.418	1.844	4.276	0.112
33	24.9649	3	0	0	2	0	1	0	30.269	0.799	14.014	0.044
27	20.3074	3	0	1	2	0	#NULL!	0	28.655	2.746	5.337	0.041
20	18.6851	2	1	1	2	0	#NULL!	0	23.117	1.909	5.86	0.025
23	26.5731	2	1	1	1	0	#NULL!	0	21.852	2.328	1.244	0.023
26	21.2953	3	0	1	2	0	#NULL!	0	24.57	2.825	15.544	0.035
26	21.048	3	0	0	2	0	2	0	27.448	1.372	3.674	0.022
23	19.1512	1	0	1	0	0	2	2	29.517	4.921	0.6	0.03
26	24.7721	2	0	0	0	0	1	1	30.655	1.889	0.41	0.069
33	20.3816	2	0	1	0	0	0.5	2	31.305	2.28	0.184	0.033
22	22.8571	2	0	0	0	0	5	1	27.27	1.528	1.165	0.029
22	20.1956	2	0	0	0	0	#NULL!	1	28.088	1.106	5.014	0.07
19	21.048	1	1	0	0	0	0	2	28.184	1.148	-0.143	0.028
25	25.3934	2	0	0	0	0	2	2	25.61	3.924	0.01	0.041
19	18.8189	3	0	1	1	0	1	0	28.731	0.731	1.471	0.022
23	20.2812	3	0	0	2	0	6	0	28.74	1.307	14.735	0.034
24	19.7055	3	0	0	2	0	7	0	27.778	1.877	15.355	0.037
24	18.1252	3	0	0	2	0	4	0	29.541	1.4	17.575	0.046
21	23.3067	3	0	1	2	0	0	0	28.468	1.153	5.804	0.028
23	21.7365	3	0	0	2	0	0.5	0	24.882	2.629	7.364	0.025
22	20.9042	3	0	0	2	0	5	0	26.973	1.683	17.714	0.045
22	23.7812	3	0	1	2	0	#NULL!	0	25.726	1.538	9.089	0.034
23	24.4473	3	#NULL!	0	2	0	2	0	27.973	1.286	4.975	0.03
26	20.6575	3	0	0	2	0	#NULL!	0	28.713	4.159	13.532	0.047
20	23.4586	3	1	1	2	0	4	0	30.127	1.142	3.655	0.035
24	22.3081	3	0	1	2	0	4	0	32.845	0.944	21.459	0.069
22	19.6927	3	0	0	1	0	2	0	26.023	3.489	5.315	0.052
20	20.9877	3	0	1	2	0	1.25	0	26.296	1.663	7.615	0.018
22	20.8	2	0	0	2	0	4	0	26.163	1.054	7.212	0.041
23	19.2894	3	0	0	2	0	2	0	29.754	1.727	3.973	0.077
23	22.3133	3	0	0	0	0	6	0	33.319	1.906	1.574	0.036
26	19.6072	3	0	0	2	0	4	0	32.574	1.27	8.725	0.036
25	21.5645	3	0	0	2	0	4	0	31.786	0.635	10.059	0.033
22	23.4221	3	0	1	2	0	0	0	31.796	2.482	2.762	0.047
23	23.4075	3	0	1	2	0	3.75	0	27.276	1.808	5.556	0.033
24	21.1389	3	0	1	2	0	0.5	0	25.324	2.356	4.26	0.029
21	20.1771	3	0	0	1	0	3	0	28.121	0.827	2.483	0.036
28	25.6489	2	1	1	0	0	3	1	29.196	2.102	0.284	0.055
34	22.2656	2	0	0	0	0	3	1	31.384	2.087	0.033	0.058
24	25.0593	3	0	1	2	0	8	0	30.055	1.494	15.488	0.05
24	21.048	3	0	0	2	0	1	0	31.181	1.064	2.481	0.031
25	20.679	3	0	0	1	0	0	0	31.191	0.997	7.269	0.054
29	21.4536	2	0	1	0	0	5	2	32.418	#NULL!	#NULL!	#NULL!
29	22.5827	3	0	0	0	0	1.25	2	32.014	4.188	-0.266	0.049
24	25.5593	2	0	0	0	0	1.5	1	24.369	1.508	-0.345	0.023
23	22.2656	1	0	1	0	0	3	2	28.464	1.421	0.133	0.041
24	18.5901	1	0	0	0	0	12	2	26.444	3.799	-0.169	0.066
20	30.863	1	0	0	2	0	2.5	0	28.921	9.566	-0.094	0.035
36	20.9572	3	0	0	0	0	3	1	23.348	2.67	-0.354	0.045
20	17.2635	3	0	0	0	0	3	1	30.057	0.358	0.924	0.024
21	22.8931	2	1	0	0	0	0.75	1	26.309	1.107	-0.262	0.036
31	21.7994	2	0	1	0	0	1	1	30.726	0.833	2.715	0.04
23	21.7555	3	1	0	0	0	4	1	25.745	2.068	0.93	0.111
28	21.8724	2	0	0	0	0	3	2	27.593	1.092	0.93	0.028
21	19.8141	2	1	0	0	0	#NULL!	2	30.6	1.311	-0.32	0.025
25	22.3214	2	0	0	0	0	2.5	1	25.522	2.37	0.368	0.061
22	21.6713	3	0	1	0	0	5	2	27.156	0.828	-0.11	0.04
22	18.2857	3	0	1	2	0	5	0	27.09	2.964	4.933	0.065
21	22.7903	1	0	0	2	0	3	0	29.164	1.277	8.924	0.025
25	22.3182	3	0	1	1	0	0.75	0	26.783	1.219	4.644	0.052
22	23.255	3	0	1	2	0	1.25	0	32.419	0.707	16.402	0.036
20	21.4109	3	0	1	2	0	0	0	36.813	1.218	1.323	0.03
20	20.5714	3	0	0	2	0	5	0	31.93	1.02	8.677	0.062
23	20.5191	3	0	1	2	0	2	0	30.948	#NULL!	#NULL!	#NULL!
19	19.4874	1	0	1	1	0	1	0	34.444	1.191	7.651	0.027
22	19.257	3	0	0	2	0	3	0	34.842	1.501	8.191	0.053
20	21.0498	3	1	0	2	0	2	0	30.19	2.181	4.153	0.04
20	21.3382	3	1	1	2	0	#NULL!	0	29.192	1.029	10.85	0.026
18	21.4533	1	0	1	0	1	1	2	30.471	8.544	0.163	0.07
19	20.9572	3	1	0	2	0	1	0	25.874	1.049	1.657	0.025
22	22.3081	3	1	1	2	0	4	0	39.912	1.876	5.711	0.036
21	21.0498	3	1	1	2	0	4	0	36.682	1.489	3.519	0.047
19	30.8642	3	0	0	2	0	0.5	0	31.668	1.903	5.308	0.027
22	23.8754	3	1	0	1	0	0.75	0	29.215	1.107	3.907	0.024
22	23.03	3	0	1	2	0	1	0	33.482	2.822	8.819	0.018
24	20.8	3	0	0	0	0	3	2	27.96	2.466	5.006	0.059
30	25.3515	3	0	0	0	1	1	1	29.221	4.997	-0.435	0.055
22	22.5896	2	0	1	2	0	0	0	27.835	0.844	5.919	0.013
18	19.5312	1	0	0	0	0	2	1	29.327	1.529	1.781	0.04
24	25.2174	1	0	0	0	0	0	2	33.194	1.366	7.968	0.071
18	25.7117	1	0	0	0	0	0	1	30.935	1.073	-0.433	0.041
26	18.6453	2	1	1	0	0	0	1	25.949	1.94	0.016	0.023
24	22.68	2	1	0	0	0	2.5	2	31.547	1.698	0.056	0.036
22	22.9854	2	0	1	0	0	5	1	26.051	1.506	-0.023	0.041
18	35.201	1	1	0	0	0	0	1	38.973	1.315	-0.11	0.027
38	22.571	2	0	1	0	0	0.5	1	38.652	3.499	2.851	0.023
